# Supplementary material for: Metabolic Fingerprinting of Blood and Urine of Dairy Cows Affected by Bovine Leukemia Virus: A Mass Spectrometry Approach
Source: Metabolites. 2024 Nov 14;14(11):624. doi: 10.3390/metabo14110624 (PMC11596772; doi:10.3390/metabo14110624)
Supplement: Supplementary file 1 [file metabolites-14-00624-s001.zip]

Archive with 1 entries (1 files):
- metabolites-3300089-supplementary.pdf
